# Supplementary material for: Comparison of clinical outcomes of intravascular ultrasound-calcified nodule between percutaneous coronary intervention with versus without rotational atherectomy in a propensity-score matched analysis
Source: PLoS One. 2020 Nov 5;15(11):e0241836. doi: 10.1371/journal.pone.0241836 (PMC7643997; doi:10.1371/journal.pone.0241836)
Supplement: S1 Dataset — (XLSX) [file pone.0241836.s005.xlsx]

## Sheet: Sheet1
Serial_number	propensity_score_matching_analysis_1	Age	Sex_＿female_1	Boby_mass_index	IVUS-calcified_nodule_type_type1=1_type2=2_type3=3_type4=4_type5=5	PCI_type_STEMI__1_NSTEMI_2_NonACS_3	initial_ TIMI grade	final_TIMI_grade	Thrombus_on_CAG	PCI_site	Ostium	DES_-deploy	BMS_-deploy	total_number_of_stent	Coronary_number_of_lesion_with_calcified_nodule_number	stent_type__at_calcified_nodule	stent_diameter__at_calcified_nodule	stent_length_at_calcified_nodule	Multiple_Predilation_balloon_usage_1	Pre_dilatation_balloon_type_Noncom1_Semicom2_socring3_cutting4_multiple_balloon_usage_5	Pre_dilatation_diameter	Pre_dilatation_balloon_length	Predilatation_max_puressure	Post_dilatation_balloon_usage_1	Post_dilatation_balloon_diameter_1	Post_dilatation_balloon_length_1	Postdilatation_balloon_max_puressure_atm	Post_dilatation_balloon_at_calcified_nodule_usage_1	Post_dilatation_balloon_diameter_at_calcified_nodule_1	Post_dilatation_balloon_length_at_calcified_nodule_1	Postdilatation_balloon_at_calcified_nodule_max_puressure_atm	Rotational_athelectomy_use_to_Calcified_nodule_1	Total_number_of_rotational_atherectomy	Rotational_atherectomy_initial burr size	Rotational_atherectomy_inal_burr_size	IABP_support_1	VA-ECMO_support_1	Temporary_pacemaker_support_1	Dissecstion_near_calcified_nodule_before_stent_deployment_on_IVUS_1	Detail_of_Dissection_None_0_sides_of_calcified_nodule_1_superficial_calcification_at_the_other_side_of_calcified_nodule_2_sides_of_calcified_nodule_and_superficial_calcification_at_the_other_site_of_calcified_nodule_3_plaque_at_the_other_site_of_calcified_nodule_4	proximal stent edge malapposition_1	disatal stent edge malapposition_1	in-stent malapposition_at_Calcified_Nodule_1	in-stent_malapposition_at_lesion_without_Calcified_Nodule_1	stent_edge_dissection_1	lesion_external_elasic_membrane (mm2)_before_stent_deployment_on_IVUS	lesion_lumen_(mm2)_before_stent_deployment_on_IVUS	lesion_plaque_ (mm2)_before_stent_deployment_on_IVUS	lesion_lumen_(mm2)_after_stent_deployment_on_IVUS
1	0	69	0	21.6	2	2	3	3	0	6--7	0	1	0	1	7	Xience	2.5	33	0	1	2.5	12	20	1	2.5	12	18	1	2.5	12	18	0	1	1.25	1.25	0	0	0	1	3	0	0	1	0	0	10.1	3.06	7.04	4.56
2	1	79	0	30.9	3	2	2	3	0	1--2	0	1	0	1	1	Promus	2.75	20	0	1	2.5	15	20	0				0				1	1	1.25	1.25	0	0	1	0	0	0	0	1	1	0	13.53	3.48	10.05	6.66
3	0	81	1	19.2	1	3	3	3	0	6--7	0	1	0	2	6	Xience	2.75	28	0	1	2.5	12	18	0				0				1	1	1.25	1.25	0	0	0	0	0	0	0	0	1	0	8.1	2.38	5.72	4.24
4	1	80	0	23.7	4	2	3	3	0	5--7	0	1	0	2	6	Ultimaster	3.5	28	1	1	3	15	14	1	4.5	8	10	0				1	1	1.25	1.25	1	0	0	0	0	1		1	1		16.71	3.78	12.93	10.01
5	1	71	0	25	1	3	3	3	0	5--6	0	1	0	1	6	Resolute	3	12	0	1	2.5	12	12	1	4	8	20	0				1	1	1.25	1.25	0	0	0	1	1	1	0	1	0	0	12.6	3.65	8.95	7.63
6	1	77	0	23	3	2	3	3	0	5--6	0	1	0	1	6	Ultimaster	2.5	33	0	1	2.5	15	20	1	3.75	8	14	0				0	1	1.25	1.25	0	0	0	0	0	1	0	1	0	0	13.84	2.96	10.88	4.76
7	1	79	0	22.3	3	2	3	3	0	5--7	0	0	0	2	7	Xience	2.75	33	0	1	2.5	12	20	1	4.5	8	16	0				1	1	1.25	1.25	0	0	0	0	0	0	0	1	0	0	8.84	1.97	6.87	6.37
8	1	82	1	22.9	4	3	3	3	0	7	0	1	0	1	7	Ultimaster	2.5	38	1	5	2.5	12	24	1	3	8	20	0				1	1	1.25	1.25	0	0	0	1	1	0		0	0		7.46	2.38	5.08	4.04
9	0	80	1	17.4	1	2	3	3	0	5--13	0	1	0	2	11	Resolute	3	38	0	1	2.5	12	20	1	4.5	8	20	0				1	1	1.25	1.25	1	0	1	0	0	0		1	0		10.14	2.45	7.69	7.62
10	0	68	0	27.5	1	3	2	3	0	6--7	0	1	0	2	7	Resolute	2.5	30	0	1	2	10	14	1	2.5	12	16	1	2.5	12	16	1	1	1.25	1.25	1	0	0	1	1	0	0	0	0	0	5.86	1.37	4.49	5.89
11	1	80	0	19.9	3	3	3	3	0	5--7	0	1	0	2	7	Xience	2.5	38	0	1	2.5	15	18	1	3.75	15	16	1	2.75	28	16	1	1	1.25	1.25	0	0	0	1	1	0	0	0	1	0	8.87	2.85	6.02	5.36
12	1	82	0	21.3	1	2	2	3	0	6	0	0	1	1	6	Bare metal stent	3	22	0	3	2.5	13	8	0				0				0	0			0	0	0	0	0	0	0	1	0	0	15.51	4.88	10.63	7.41
13	1	79	0	21.5	2	2	2	3	0	6	0	0	1	2	6	Bare metal stent	4	15	1	1	2.75	12	24	0				0				1	1	1.25	1.25	0	0	0	1	3	1	1	1	1	0	22.36	5.11	17.25	10.26
14	0	84	0	26.2	3	2	3	3	0	5--7	0	1	0	5	6	coverd stent	2.8	16	0	1	2.5	12	24	1	4.5	8	20	1	4.5	8	20	1	2	1.25	1.75	1	1	1	1	1	0		1	1		14.18	2.36	11.82	9.42
15	1	78	0	25.1	1	3	3	3	0	6--7	0	1	0	1	6	Xience	2.5	38	0	1	2.5	12	16	1	2.75	12	20	1	2.75	12	20	0	0			0	0	0	0	0	0	0	0	0	0	10.01	1.98	8.03	4.48
16	0	78	1	28	2	3	3	3	0	1	1	1	0	1	1	Synergy	3.5	20	0	3	2.5	13	14	0				0				1	2	1.25	1.5	0	0	1	0	0	1	0	1	0	0	28.49	3.79	24.7	10.22
17	1	73	0	24.2	2	3	3	3	0	6--7	0	1	0	1	6	Ultimster	3	24	0	1	2.5	12	18	1	3.5	12	20	1	3.5	12	20	0	0			0	0	0	1	3	0	1	1	1	0	18.07	2.84	15.23	7.77
18	1	69	0	19.4	4	3	2	3	0	11	0	1	0	1	11	Synergy	2.5	16	0	2	2	15	14	1	2.5	18	18	1	2.5	18	18	0	0			0	0	0	0	0	0	0	0	0	0	20.86	3.45	17.41	4.48
19	1	81	0	25.1	2	2	3	3	0	6--7	0	1	0	2	7	Synergy	2.5	38	0	1	2.25	12	20	1	3	12	20	0				1	1	1.25	1.25	0	0	0	0	0	0		0	0		16.3	1.7	14.6	4.28
20	1	73	0	24.2	3	3	3	3	0	1--3	0	1	0	2	2	Synergy	4	38	0	1	3	12	24	1	5	8	12	1	4	12	18	0	0			0	0	0	1	2	0	0	0	1	0	22.61	2.63	19.98	10.74
21	1	71	0	24.3	1	3	2	3	0	6--7	0	1	0	2	7	Resolute	2.5	30	0	1	2.5	12	20	1	3.5	8	12	0				0	0			0	0	0	0	0	1	0	1	0	0	7.62	2.1	5.52	7
22	1	69	0	58.5	1	2	2	3	0	1	1	1	0	1	1	Xience	3	15	0	2	2	15	16	1	3.5	12	20	1	3.5	12	20	0	0			0	0	1	1	1	1	0	1	0	0	14.74	1.64	13.1	8.61
23	0	84	0	24.1	2	2	2	3	0	5--7	0	1	0	2	6	Resolute	3	26	1	5	2.25	12	18	1	3.5	8	20	0				1	1	1.5	1.5	1	0	1	1	2	1		1	1		17.05	2.88	14.17	6.62
24	1	76	0	21.3	3	2	2	3	0	6--7	0	1	0	2	7	Synergy	2.5	38	1	5	2.5	12	18	1	3.5	8	20	1	3.5	8	20	1	1	1.5	1.5	0	0	0	1	2	1		1	1		12.7	2.9	9.8	5
25	0	77	1	21	2	3	3	3	0	11	0	1	0	1	11	Synergy	2.25	16	0	2	2	15	12	1	2.5	8	20	1	2.5	8	20	0	0			0	0	0	0	0	0	0	1	0	0	12.92	2.26	9.94	4.91
26	1	59	1	23.3	4	3	3	3	1	6--7	0	1	0	1	6	Synergy	2.5	38	0	3	2.5	10	10	1	2.75	12	18	0				1	1	1.25	1.25	0	0	0	1	2	0	0	1	1	0	19.94	3.13	16.81	5.14
27	1	70	0	22	3	2	3	3	0	6	0	1	0	1	6	Synergy	2.25	20	0	3	2.5	10	14	0				0				1	1	1.25	1.25	0	0	0	0	0	1	1	1	1	0	13.24	2.66	10.58	4.01
28	1	59	0	22.2	1	3	1	3	0	2--3	0	1	0	2	2	Xience	3	33	0	2	2	15	14	1	3.5	12	14	1	3.5	12	14	0	0			0	0	0	0	0	1	0	1	1	0	9.8	1.83	7.98	7.74
29	1	81	0	22.2	2	3	3	3	0	11	0	1	0	1	11	Xience	2.5	18	0	3	2.5	10	12	0				0				1	1	1.25	1.25	0	0	0	0	0	0	0	0	0	0	11.41	2.39	9.02	3.62
30	0	85	1	20.8	3	3	3	3	0	5--6	0	1	0	1	6	Synergy	3	38	1	5	2.5	10	16	1	3.5	15	14	0				1	2	1.5	2	1	0	1	1	2	1	0	0	0	0	15.35	2.91	12.44	5.23
31	1	59	0	23	1	3	3	3	0	6	0	1	0	1	6	Resolute	3	26	0	3	2.5	10	20	1	4	6	20	1	4	6	20	0	0			0	0	0	1	1	0	0	1	0	0	12.6	3.89	8.71	6.61
32	0	74	1	19.9	3	3	3	3	0	2	0	1	0	1	2	Synergy	3	38	0	3	2.5	10	16	0				0				1	1	1.25	1.25	0	0	1	0	0	1	0	0	1	0	21.69	4.71	16.98	8.53
33	1	69	1	25.6	1	2	3	3	0	6--7	0	1	0	2	6	Synergy	3	32	0	3	2.5	10	16	1	3	8	20	1	3	8	20	0	0			0	0	0	1	1	1	1	1	0	0	16.61	2.11	14.5	5.48
34	1	49	0	24.9	1	3	3	3	0	6	0	1	0	1	6	Resolute	3	26	0	2	2.5	20	10	1	4.5	6	12	0				0	0			0	0	0	0	0	0		0	0		13.05	1.94	11.11	6.83
35	1	65	0	22.4	1	3	3	3	0	11	0	1	0	1	11	Synergy	3	16	0	3	3	13	10	1	4	6	14	0				1	2	1.5	2	0	0	0	1	2	0	0	1	0	0	17.8	5.34	11.64	7.78
36	1	65	0	26.8	1	3	3	3	0	5--6	0	1	0	2	6	Resolute	3	26	0	2	2	15	16	1	4.5	6	16	1	3.5	12	18	0	0			0	0	0	1	4	1	0	0	0	0	13.39	2.43	10.96	8.31
37	0	79	1	24.7	5	1	3	3	0	6	0	1	0	1	6	Xience	2.5	33	0	2	2	15	10	1	2.75	12	14	1	2.75	12	14	0	0			0	0	0	1	1	1	1	1	0	0	12.32	3.56	8.76	4.7
38	0	70	0	27	3	2	3	3	0	13	0	1	0	1	13	Resolute	3	18	0	3	2.5	10	14	1	3.5	6	20	1	3.5	6	20	0	0			0	0	0	0	0	0	0	1	0	0	13.39	2.33	11.06	7.28
39	1	75	0	24.1	1	3	0	3	0	6--7	0	1	0	2	6	Resolute	3	26	1	2	2.5	15	6	1	3.5	8	16	0				0	0			0	0	0	0	0	1	0	1	0	0	10.52	2.06	8.46	5.44
40	1	74	0	19.2	1	3	3	3	0	6--7	0	1	0	2	6	Synergy	2.5	38	0	3	2.5	10	14	1	3.5	6	16	1	3.5	6	16	1	1	1.25	1.25	0	0	0	0	0	0	0	1	1	0	12.07	2.37	9.7	7.51
41	1	81	1	27.8	1	3	3	3	0	1--3	0	1	0	2	1	Synergy	3	38	0	1	2.5	15	18	1	4	8	18	0				0	0			0	0	0	0	0	0		0	0		11.93	2.07	9.23	5.82
42	1	52	0	19.1	3	2	3	3	0	7	0	1	0	1	7	Synergy	3.5	38	0	3	2.5	10	16	0				0				1	1	1.25	1.25	0	0	0	1	1	0	0	0	1	0	17.68	4.89	12.79	7.06
43	1	71	1	27.6	1	3	1	3	0	1--3	1	1	0	2	1	Synergy	2.5	32	0	1	2.5	12	20	1	3.75	8	20	1	2.5	12	20	1	1	1.25	1.25	0	0	0	1	1	0	0	1	1	0	14.4	2.29	12.11	5.44
44	0	73	0	18.5	5	2	2	3	1	5--6	1	1	0	1	5	Resolute	3	15	0	1	2	12	12	1	4	6	16	0				0	0			1	1	0	0	0	1	1	1	1	0	13.13	1.89	11.24	6.49
45	0	75	0	27.5	1	2	2	3	0	5--6	0	1	0	1	6	Resolute	3	26	0	1	2.5	12	14	1	4	8	20	0				0	0			0	0	0	0	0	0	0	1	0	0	12.74	2.03	10.71	5.48
46	0	58	0	23.2	5	1	1	3	1	4AV	0	1	0	1	4AV	Xience	2.25	28	0	1	2.5	12	14	0				0				0	0			0	1	0	0	0	1	1	0	0	0	14.15	2.23	11.92	7.56
47	0	76	1	21.3	1	3	3	3	0	1	1	1	0	1	1	Resolute	3	18	1	5	2.5	12	12	1	5	6	12	0				1	1	1.5	1.5	0	0	1	0	0	1		1	0		17.81	3.51	14.3	8.53
48	1	66	0	25.9	1	2	1	3	0	1--2	0	1	0	2	2	Xience	2.75	38	1	5	2.5	12	18	1	3.5	8	16	0				0	0			0	0	0	0	0	1	1	1	0	0	22.78	6.95	15.83	7.17
49	1	47	0	22.2	5	1	1	3	0	7	0	1	0	1	7	Synergy	2.25	38	0	3	2	10	16	0				0				0	0			0	0	0	1	1	1	0	1	1	0	7.6	1.68	5.92	3.32
50	1	47	0	22.2	1	1	3	3	0	6--7	0	1	0	1	6	Xience	3	33	0	3	2.5	13	14	1	3.25	12	20	1	3.25	12	20	1	1	1.5	1.5	0	0	0	0	0	1	0	1	1	0	16.71	2.26	14.45	6.69
51	1	74	0	30.3	4	2	3	3	0	5--6	0	1	0	1	6	Resolute	3	30	0	3	2.5	10	16	0				0				1	1	1.25	1.25	1	0	0	0	0	1	0	1	1	0	21.39	2.72	18.67	7.6
52	1	47	0	22.2	4	3	3	3	0	1--2	0	1	0	2	1	Synergy	3.5	24	0	1	2.5	12	20	1	4.5	6	12	0				0	0			0	0	0	0	0	0		0	1		17.25	4.4	12.85	9.54
53	0	76	0	20.6	4	3	3	3	0	5, 11	0	1	0	2	5	Resolute	3	18	1	5	3	13	14	1	4.5	8	16	0				1	2	1.25	1.5	1	0	0	0	0	1	0	1	0	0	19.37	5.19	14.18	9.2
54	0	73	0	19.7	3	1	3	3	0	6	0	1	0	1	6	Xience	2.5	18	1	5	2	10	12	1	2.5	8	20	1	2.5	8	20	0	0			0	0	0	0	0	0	1	1	1	0	12.87	1.72	11.15	4.6
55	1	69	1	23.5	5	1	2	3	0	6	0	1	0	1	6	Resolute	3	15	0	3	2.5	10	14	1	4	8	20	1	4	8	20	0	0			0	0	0	0	0	0	0	1	0	0	19.44	2.34	17.1	7.49
56	1	78	0	25.4	5	1	3	3	0	6	0	1	0	2	6	Resolute	2.5	18	0	3	2.5	9	16	1	4	8	20	1	3.5	8	12	0	0			1	0	0	0	0	0	0	1	1	0	15.08	2.43	12.65	6.32
57	0	90	0	18.5	5	1	0	3	1	6	0	1	0	1	6	Xience	2.5	18	0	2	2	15	18	1	3	8	20	1	3	8	20	0	0			0	0	0	0	0	0		0	1	0	19.35	2.38	16.97	5.16
58	1	76	1	26.5	3	2	2	3	0	1--3	0	1	0	3	2	Synergy	3	28	1	5	2.5	10	14	0				0				0	1	1.25	1.25	0	0	1	0	0	0	0	0	0	0	13.39	3.52	9.87	8.65
59	0	75	0	28.4	1	3	3	3	0	1	0	1	0	1	1	Synergy	3	20	0	3	3	10	12	1	4.5	6	10	1	3.5	12	18	1	1	1.5	1.5	0	0	1	1	3	0	1	1	1	0	16.28	2.97	13.31	8.2
60	1	80	0	22.7	5	2	3	3	0	6--8	0	1	0	2	7	Synergy	2.5	38	1	5	2.75	9	14	1	2.75	38	14	0				0	0			0	0	0	1	1	0	1	1	1	0	11.61	2.96	8.65	6.31
61	0	81	0	19.5	5	1	0	3	1	1	0	1	0	1	1	Resolute	2.5	26	1	5	2.5	10	16	0				0				0	0			1	0	0	0	0	1	1	1	1	0	14.99	3.49	11.5	5.98
62	0	66	0	22.9	3	3	1	3	0	5--6, 7	0	1	0	2	7	Xience	2.25	28	0	1	2.5	12	20	0				0				1	1	1.25	1.25	0	0	0	0	0	1	0	1	1	0	14.03	2.79	11.24	5.5
63	1	67	0	29	3	3	3	3	0	5--11	0	1	0	1	5	Resolute	3	15	0	2	2.5	15	14	1	4.5	8	18	1	4.5	8	18	0	0			0	0	0	1	2	1	0	1	0	0	15.7	3.47	12.23	15.09
64	0	86	0	19	1	3	3	3	0	7	0	1	0	1	7	Synergy	2.25	38	1	1	2.25	12	20	1	2.25	12	20	1	2.25	12	20	1	1	1.5	1.5	0	0	0	0	0	0	0	1	0	0	8.19	1.32	6.87	2.77
65	0	72	0	25.3	4	3	3	3	0	5--11	0	1	0	1	11	Resolute	2.5	18	1	1	2.5	12	20	1	3.5	8	24	1	3.5	8	24	0	0			0	0	0	0	0	1	0	1	0	0	17.31	2.78	14.53	7.53
66	0	88	1	14.3	3	2	3	3	0	13	0	1	0	1	13	Synergy	2.5	32	0	2	1.5	10	12	0				0				0	0			0	0	0	1	1	1		1	1	0	12.65	2.24	10.41	4.7
67	0	74	1	20	1	3	3	3	0	1--2	1	1	0	2	1	Xience	3.5	33	1	5	3.25	12	20	1	4	12	20	1	4	12	20	1	2	1.5	1.75	1	0	1	0	0	0	1	0	1	0	19.81	4.89	14.92	12.58
68	0	73	0	20.6	5	1	0	3	1	5--6	0	1	0	1	5	Xience	2.75	18	0	2	3.5	8	7	1	4	8	20	1	3.5	8	16	0	0			1	0	0	0	0	0	0	0	1	0	21.04	4.13	16.91	7.18
69	1	78	0	21.6	1	3	2	3	0	7	0	1	0	1	7	Resolute	2.5	18	0	1	2.5	12	16	1	3.5	8	16	0				1	1	1.5	1.5	0	0	0	0	0	0	1	0	1	0	15.03	2.71	12.32	5.04
70	0	70	0	22.1	3	2	3	3	1	6	0	1	0	1	6	Xience	2.75	23	1	5	2.5	12	20	0				0				0	0			0	0	0	0	0	1	0	1	1	0	15.87	2.75	13.12	6.67
71	1	70	0	22.1	3	3	2	3	0	3	0	1	0	1	3	Xience	3	18	0	2	2	15	16	0				0				0	0			0	0	0	0	0	1	0	1	1	0	12.63	2.33	10.3	6.46
72	1	70	0	20.8	4	3	3	3	1	5	0	1	0	2	5	Resolute	3	18	1	1	3	12	26	1	4	6	12	1	3	12	26	1	3	1.25	2	1	0	0	0	0	0	0	1	1	0	24.95	3.98	20.97	6.24
73	1	78	1	26.2	1	2	2	3	0	6--7	0	1	0	2	7	Synergy	2.5	38	0	1	2.5	12	22	1	2.5	12	20	1	2.5	12	20	1	1	1.5	1.5	0	0	0	0	0	0	0	1	1	0	12.4	3.06	9.34	8.14
74	0	71	0	21.1	3	3	3	3	0	2	0	1	0	1	2	Synergy	3	28	0	3	2.5	10	16	0				0				1	1	1.25	1.25	0	0	1	1	1	0	0	0	0	0	15.64	2.56	13.08	7.1
75	0	91	0	18.7	5	1	3	3	0	6--7	0	1	0	1	7	Xience	2.75	33	0	3	2.5	10	10	1	3.5	8	8	1	3.5	8	8	0	0			0	0	0	1	2	1	0	1	1	0	11.34	1.7	9.64	5.7
76	1	84	1	22	5	1	0	3	1	1--2	0	1	0	2	1	Xience	2.75	15	1	5	2.5	10	10	0				0				0	0			0	0	1	0	0	0	0	0	1	0	10.97	2.17	8.8	6.23
77	0	69	0	29.3	1	3	2	3	0	1--3	0	1	0	2	2	Synergy	2.5	38	1	1	2.5	12	14	1	3	12	16	0				1	1	1.25	1.25	0	0	1	0	0	0	0	0	1	0	8.44	1.28	7.16	4.7
78	1	75	1	24.4	1	3	0	3	0	1--3	0	1	0	3	2	Xience	3	38	1	1	2.5	12	12	1	3.5	12	16	0				0	0			0	0	0	0	0	0		0	0		14.08	3.62	10.46	6.53
79	0	73	0	27.6	1	3	0	3	0	1--2	1	1	0	1	1	Resolute	3.5	38	1	2	2.5	15	14	1	4	8	20	0				0	0			0	0	0	0	0	0	1	1	0	0	20.58	3.61	16.97	7.74
80	1	67	0	23.1	1	3	3	3	0	5--7	0	1	0	2	6	Resolute	3	26	0	3	2.5	10	16	1	4.5	8	18	1	3	26	18	1	1	1.5	1.5	0	0	0	1	1	1	0	0	1	0	14.13	2.2	11.93	6.83
81	1	70	0	19	1	3	3	3	0	5	1	1	0	1	5	Resolute	3	12	0	3	2.75	9	16	0				0				1	2	1.5	2	0	0	0	0	0	1	0	1	1	0	18.62	4.91	13.71	8.03
82	1	69	0	22.6	1	2	2	3	0	2	0	0	1	1	2	Bare metal stent	2.5	26	1	5	2.5	10	14	1	2.5	15	20	1	2.5	15	20	0	0			0	0	0	0	0	1	1	0	1	0	15.01	2.07	12.94	5.23
83	0	74	0	18.4	3	3	3	3	0	1--2	1	1	0	1	1	Ultimaster	3	33	0	3	2.75	9	16	1	3.5	12	20	1	3.5	12	20	1	2	1.25	1.75	0	0	1	0	0	0	0	0	1	0	16.76	2.7	14.06	8.95
84	1	59	0	23.3	1	3	3	3	0	1--3	0	1	0	2	3	Synergy	2.5	28	1	5	2.75	8	16	1	3	28	20	1	3	28	20	0	1	1.5	1.5	0	0	1	0	0	0	0	0	1	0	18	2.22	15.78	7.58
85	1	76	1	17.6	1	2	3	3	0	5--6	0	1	0	1	6	Resolute	3.5	22	1	5	3.5	12	16	1	4.5	12	26	0				0	0			0	0	0	0	0	1	0	1	1	0	15.42	1.15	14.27	7.14
86	0	74	0	23.9	1	2	1	3	0	6--7	0	1	0	2	7	Synergy	2.25	38	1	2	2	15	10	1	2.5	24	16	1	2.5	24	16	0	0			0	0	0	0	0	0	0	1	0	0	10.4	1.74	8.66	5.06
87	0	59	0	23.6	2	3	3	3	0	6--7	0	1	0	2	6	Xience	3.5	33	0	3	3	10	20	1	3.5	12	22	1	3.5	12	22	1	1	1.5	1.5	0	0	0	0	0	0	0	1	1	0	17.91	5.13	12.78	8.74
88	0	73	1	24	5	1	1	3	1	6	0	1	0	1	6	Synergy	3.5	20	0	1	2	15	14	0				0				0	0			0	0	0	0	0	0	0	0	1	0	18.42	1.52	16.9	7.16
89	1	78	0	23.3	5	2	2	3	0	2--3	0	1	0	1	2	Synergy	3	20	0	3	3	10	18	0				0				1	1	1.25	1.25	0	0	1	0	0	0	1	1	1	0	19.63	3.3	16.33	6.01
90	0	76	0	22.1	3	3	3	3	0	6--7	0	1	0	2	7	Synergy	2.5	32	1	5	2.75	12	20	0				0				0	2	1.25	1.75	0	0	0	1	1	0	0	0	1	0	15.14	1.93	13.21	5.77
91	1	70	1	31.1	1	3	3	3	0	5--7	0	1	0	2	6	Ultimaster	2.5	28	0	1	2.5	12	18	1	4	6	18	0				1	1	1.25	1.25	0	0	0	0	0	1	0	1	1	0	13.12	3.35	9.77	5.3
92	0	78	1	21.5	2	3	2	3	0	13	0	1	0	1	13	Synergy	2.5	16	0	2	2	15	16	1	2.5	12	22	1	2.5	12	22	0	0			0	0	0	1	2	0	0	0	0	0	16.1	3.08	13.02	4.55
93	0	81	1	27.4	5	2	3	3	0	5--6	0	1	0	1	6	Resolute	3	18	0	1	3	12	12	1	4	6	14	0				0	0			0	0	0	0	0	0	0	1	0	0	11.41	2.02	9.39	7.42
94	0	69	0	18.4	5	2	3	3	0	6--7	0	1	0	1	6	Ultimaster	2.5	33	0	2	2	15	14	1	3.75	6	16	1	3.5	12	18	0	0			0	0	0	0	0	0	0	0	0	0	22.33	2.13	20.2	8.25
95	1	73	0	24	3	3	3	3	0	6	0	1	0	1	6	Synergy	2.5	24	0	3	2.5	10	12	1	3.25	8	14	0				0	0			0	0	0	1	1	1	0	0	1	0	13.33	3.39	9.94	5.99
96	1	80	0	26.3	4	3	3	3	0	6--7	0	1	0	1	6	Ultimaster	2.5	15	0	1	2.75	12	14	1	3.5	8	18	1	3.5	8	18	0	0			0	0	0	0	0	0	0	1	1	0	17.03	3.28	13.75	8.32
97	0	85	0	16	5	1	1	3	0	6--7	0	1	0	1	7	Synergy	2.75	16	1	5	2.5	12	20	0				0				0	0			0	0	0	0	0	1	1	0	1	0	15.61	3.43	12.18	6.87
98	0	71	0	18.8	1	3	2	3	0	1--2	0	1	0	2	1	Synergy	3	28	1	1	2.5	12	12	0				0				1	1	1.5	1.5	0	0	1	1	1	1	0	0	1	0	15.36	2.53	12.83	6.91
99	0	73	0	22.5	5	1	0	3	1	6--7	0	1	0	2	7	Synergy	2.25	38	1	5	2.5	10	16	1	3.5	8	20	0				0	0			0	0	0	0	0	0	0	0	0	0	9.91	2.07	7.84	5.64
100	0	72	0	21.5	5	2	2	3	0	12	0	1	0	2	12	Synergy	2.25	12	1	2	2	10	10	0				0				0	0			0	0	0	1	1	0	0	1	0	0	15.2	3.53	11.67	3.85
101	0	82	0	21.5	1	2	3	3	0	7	0	1	0	1	7	Xience	2.5	33	0	3	2.5	10	20	0				0				0	0			0	0	0	1	1	0	0	1	0	0	7.84	1.61	6.23	4.48
102	1	87	1	20.2	2	3	3	3	0	5--6	0	1	0	1	6	Ultimaster	2.5	15	0	3	2.5	10	16	1	3	8	20	1	3	8	20	1	1	1.5	1.5	0	0	0	1	2	1	1	1	1	0	29.64	4.19	25.45	6.08
103	1	72	0	26.1	3	3	3	3	0	6--7	0	1	0	1	6	Synergy	2.5	38	0	1	2.5	12	22	1	2.75	6	20	0				1	1	1.5	1.5	0	0	0	0	0	0	1	0	0	0	9.99	2.08	7.91	4.65
104	0	88	0	17.5	5	1	2	3	0	1	0	1	0	1	1	Resolute	3.5	18	0	2	2	15	10	0				0				0	0			0	0	0	0	0	0	0	0	0	0	16.54	2.44	14.1	8.95
105	0	74	0	18.2	1	2	2	3	0	6	0	1	0	1	6	Synergy	2.75	16	1	5	2.5	10	18	0				0				0	0			0	0	0	0	0	0	0	0	0	0	15.66	2.24	13.42	4.94
106	0	81	1	18.4	5	1	2	3	0	1	0	1	0	1	1	Xience	2.75	18	0	1	2.5	12	16	0				0				0	0			0	0	0	0	0	0	0	0	0	0	22.08	4.51	17.57	5.43
107	0	79	0	23.5	1	1	2	3	0	6--7	0	1	0	2	6	Resolute	2.5	18	1	5	2	12	20	1	2.5	8	20	1	2	12	20	0	0			0	0	0	1	3	0		0	0	0	8.32	3.78	4.54	4.14
108	0	76	0	21.3	5	1	2	3	0	11--13	0	1	0	1	11	Resolute	2.5	34	1	5	2.5	10	16	0				0				0	0			0	0	0	0	0	0		0	0	0	14.72	2.74	11.98	5.59
109	0	70	0	28.3	2	3	3	3	0	7	0	0	1	2	7	Bare metal stent	4	26	1	1	3	12	20	0				0				0	0			0	0	0	1	1	1	0	0	0	0	16.84	2.64	13.84	10.67
110	1	77	0	27.8	4	3	3	3	0	6--7	0	1	0	1	6	Synergy	2.5	28	0	3	2.5	10	20	0				0				0	0			0	0	0	1	1	0	0	1	1	0	10.71	3.36	7.35	4.41
111	0	69	0	23.9	1	3	3	3	0	6	0	1	0	1	6	Synergy	2.75	16	0	3	2.5	10	20	1	2.5	10	20	1	2.5	10	20	0	0			0	0	0	0	0	1	0	1	1	0	15.92	3.25	12.67	5.09
112	0	74	0	21	2	3	3	3	0	7	0	1	0	1	7	Synergy	2.25	28	0	3	2	10	16	1	3	8	24	1	3	8	24	0	0			0	0	0	0	0	1	0	1	0	0	8.51	2.29	6.22	6.14
113	1	76	0	21	1	3	2	3	0	6--7	0	1	0	2	6	Resolute	3	38	1	5	2.75	12	20	1	3	12	24	1	3	12	24	1	1	1.25	1.25	0	0	0	0	0	0	0	1	0	0	11.89	1.54	10.35	4.78
114	1	74	0	26.2	1	3	3	3	0	1--3	0	1	0	2	3	Xience	3	38	0	1	2.75	12	22	1	3.5	12	24	1	3.5	12	24	0	1	1.5	1.5	0	0	0	0	0	0	0	0	1	0	12.72	1.43	11.29	4.88
115	0	71	0	24.6	4	2	3	3	0	14	0	1	0	1	14	Resolute	3	15	0	1	2.75	6	20	1	3.25	6	20	1	3.25	6	20	0	0			0	0	0	0	0	1	0	1	1	0	18.63	1.57	17.06	4.71
116	0	44	0	34.2	1	3	3	3	0	1--3	0	1	0	2	1	Synergy	2.4	32	0	2	2	15	14	0				0				0	0			0	0	0	0	0	1	0	1	0	0	8.61	1.44	7.17	5.49
117	0	58	0	23.2	2	3	3	3	0	6--7	0	1	0	1	7	Synergy	2.25	38	0	1	2.5	12	18	1	2.5	12	20	1	2.5	12	20	0	0			0	0	0	0	0	0	0	1	0	0	10.94	2.09	8.85	4.76
118	0	90	1		5	1	0	3	1	2--3	0	1	0	1	2	Resolute	2.5	38	1	5	2.5	10	18	0				0				0	0			0	0	0	1	1	1	0	1	1	0	15.27	1.93	13.34	5.22
119	0	62	0	29.2	2	3	2	3	0	2	0	1	0	1	2	Synergy	3.5	20	0	3	3	10	14	0				0				1	1	1.5	1.5	0	0	1	1	1	0	1	1	1	0	18.25	5.85	12.4	8.69
120	1	89	0	17.6	3	3	3	3	0	1	1	1	0	1	1	Synergy	2.5	20	0	3	2.5	10	20	1	3.5	8	20	1	3.5	8	20	1	1	1.5	1.5	0	0	1	0	0	0	0	0	0	0	12.78	1.52	11.26	7.95
121	0	66	0	21.6	4	2	2	3	0	6--7	0	1	0	1	7	Xience	2.75	38	1	1	2.5	12	20	1	3	12	18	1	3	12	18	1	1	1.25	1.25	1	0	0	1	1	1	0	1	1	0	18.53	2.34	16.19	4.34
122	0	43	0	18.3	1	2	3	3	0	6--7	0	1	0	2	6	Resolute	3	22	1	1	2.5	12	14	1	3.5	12	18	0				0	0			0	0	0	0	0	0	0	0	1	0	12.2	2.8	9.4	6.33
123	0	76	0	25.4	5	1	2	3	0	5--6	0	1	0	1	5	Resolute	3	38	0	1	2.5	12	20	1	3.5	8	18	0				0	0			0	0	0	0	0	0	0	0	0	0	20.61	1.89	18.72	5.91
124	0	77	0	26.6	2	1	3	3	0	2--3	0	1	0	1	2	Synergy	3	38	0	3	2.75	10	16	1	3.25	8	20	1	3.25	8	20	0	0			0	0	0	1	2	0	0	0	1	0	16.23	3.12	13.11	5.12
125	0	69	1	28.8	3	2	2	3	0	2--3	0	1	0	1	3	Synergy	3	38	0	1	2.5	12	22	1	3.5	12	20	1	3.5	12	20	0	0			0	0	0	0	0	0	0	0	1	0	19.88	2.49	17.39	8.07
126	0	75	0	26.6	4	1	3	3	0	11--13	0	1	0	1	13	Ultimaster	2.25	28	1	5	2.25	6	20	1	2.25	6	20	1	2.25	6	20	0	0			0	0	0	0	0	0		0	0	0	9.16	2.08	7.08	3.3
127	0	68	0	23.6	1	3	3	3	0	1--2	0	1	0	1	2	Resolute	2.75	38	1	1	2.75	12	16	1	4	12	12	0				0	0			0	0	0	0	0	1	0	1	1	0	18.47	3.7	14.77	6.03
128	0	82	0	27.9	5	2	3	3	0	6--7	0	1	0	1	7	Synergy	2.5	38	0	1	2.75	12	20	1	3	8	16	1	3	8	16	0	0			0	0	0	0	0	1		0	1	0	14.55	2.81	11.74	5.64
129	0	77	0	22.4	1	3	3	3	0	5--6	0	1	0	1	6	Resolute	3	30	0	3	2.75	10	18	1	4	8	16	0				0	0			0	0	0	0	0	0	0	0	1	0	13.14	2.2	10.94	5.45
130	0	71	1	23	1	3	3	3	0	2--3	0	1	0	1	3	Synergy	3	20	0	1	2.75	12	16	0				0				0	0			0	0	0	1	1	0	0	0	0	0	11.11	1.27	9.84	7.2
131	0	67	0	21.2	1	3	2	3	0	6--7	0	1	0	1	6	Resolute	2.75	34	1	5	2.5	10	14	0				0				0	0			0	0	0	0	0	0	0	0	0	0	10.65	1.83	8.82	6.6
132	1	90	1	18.1	1	3	3	3	0	7	0	1	0	1	7	Synergy	2.5	28	0	1	2.5	12	16	1	3.25	12	18	1	3.25	12	18	0	0			0	0	0	0	0	1	0	1	1	0	10.43	2.79	7.64	6.4
133	0	53	0	26	5	1	1	3	0	6--7	0	1	0	1	7	Xience	2.25	23	0	2	2	15	6	0				0				0	0			0	0	0	0	0	0	0	0	0	0	11.95	1.94	10.01	3.27
134	0	51	0	25.6	2	3	3	3	0	2--3	0	1	0	2	2	Synergy	3.5	24	0	3	2.5	10	18	1	4	8	20	1	4	8	20	0	0			0	0	0	0	0	0	0	1	1	0	12.85	2.36	10.49	7.65
135	0	63	0	21.3	1	3	3	3	0	6--7	0	1	0	1	7	Ultimaster	2.25	33	0	3	2	10	16	1	2.5	12	16	1	2.5	12	16	0	0			0	0	0	0	0	1	0	1	1	0	11.96	2.54	9.42	3.54
136	0	75	0	31.9	2	3	2	3	0	13	0	1	0	1	13	Synergy	2.25	24	0	1	2	12	16	1	2.5	12	16	1	2.5	12	16	0	0			0	0	0	0	0	0	0	0	0	0	7.16	2.15	5.01	3.38
137	1	71	1	23	2	3	2	3	0	6--7	0	1	0	1	7	Synergy	2.5	38	0	1	2.5	15	20	0				0				1	1	1.5	1.5	0	0	0	0	0	1	0	0	0	0	10.04	1.89	8.15	3.83
138	0	69	1	27.6	1	3	3	3	0	6--7	0	1	0	1	6	Synergy	2.5	38	1	5	2.5	12	20	1	2.75	12	16	1	2.75	12	16	1	1	1.25	1.25	0	0	0	0	0	1	0	1	1	0	9.59	2.94	6.65	4.91
139	0	74	0	25.4	1	3	3	3	0	5--7	0	1	0	2	7	Resolute	2.5	30	0	1	2.5	12	14	1	4.5	8	18	0				0	0			0	0	0	1	1	0	0	1	1	0	9.23	2.48	6.75	4.63
140	1	78	0	24.7	4	3	3	3	0	6--7	0	1	0	1	6	Resolute	3	22	0	3	2.5	10	18	1	4	8	12	1	4	8	12	0	0			0	0	0	1	2	1	1	1	1	0	17.59	4.62	12.97	8.69
141	0	70	0	24.5	1	3	2	3	0	6--7	0	1	0	2	7	Synergy	2.25	28	0	1	2.5	12	18	0				0				0	0			0	0	0	0	0	0	0	1	1	0	8.25	2.96	5.29	4.89
142	1	81	1	27.4	4	3	3	3	0	6--7	0	1	0	1	6	Synergy	3.5	20	0	3	3	10	16	1	3.5	12	20	1	3.5	12	20	1	2	1.5	2	0	0	0	0	0	1	0	1	1	0	9.48	4.61	4.87	7.54
143	0	84	0	24.7	3	3	3	3	0	6--7	0	1	0	2	6	Resolute	2.5	26	0	1	2.5	12	20	1	4	8	16	0				0	1	1.5	1.5	0	0	0	0	0	0	0	1	1	0	12.96	2.55	10.41	4.69
144	0	73	0	20.6	2	3	3	3	0	1--2	0	1	0	1	2	Xience	3.5	18	0	3	3	10	18	0				0				1	1	1.5	1.5	0	0	1	0	0	0	1	1	1	0	15.43	2.31	13.12	8.28
145	0	85	0	24.5	3	3	3	3	0	1--2	1	1	0	2	1	Synergy	3	28	0	1	2.5	12	20	1	4	8	12	0				0	0			0	0	0	0	0	1	0	1	1	0	14.47	2.53	11.94	7
146	0	69	1	27.4	5	2	2	3	0	2	0	1	0	1	2	Resolute	2.5	18	0	2	2	15	14	0				0				0	0			0	0	0	0	0	0	1	0	1	0	12.4	2.1	10.3	5.83
147	0	78	0	21	4	3	2	3	0	6	0	1	0	1	6	Resolute	3	38	0	2	2	15	16	1	4	12	16	1	3	12	18	0	0			0	0	0	0	0	1	0	1	0	0	9.38	2.4	6.98	7.38
148	0	77	0	19.7	2	3	3	3	0	13--15	0	1	0	1	15	Synergy	2.75	20	1	5	2.5	12	20	1	3	12	18	1	3	12	18	0	1	1.5	1.5	0	0	0	0	0	1	0	1	1	0	13.92	2.21	11.71	3.93
149	1	50	0	23	1	3	3	3	0	6	0	1	0	1	6	Synergy	3	16	0	3	2.75	9	14	0				0				1	1	1.5	1.5	0	0	0	0	0	1	0	1	1	0	15.45	3.96	11.49	7.29
150	1	74	0	24.2	1	3	3	3	0	6--7	0	1	0	1	6	Resolute	3	38	0	1	2.5	12	20	1	4.5	8	14	0				1	1	1.5	1.5	0	0	0	0	0	1	0	1	1	0	7.23	2.79	4.44	6.4
151	0	77	0	21.3	4	3	3	3	0	2	0	1	0	1	2	Synergy	3	24	0	1	2.75	12	22	0				0				1	1	1.5	1.5	0	0	1	1	1	0	0	1	1	0	16.09	2.17	13.92	6.46
152	0	72	1	27	5	2	2	3	0	6--7	0	1	0	1	7	Resolute	2.25	30	1	5	2	12	20	1	2.5	12	26	1	2.5	12	26	0	0			0	0	0	0	0	1	0	1	1	0	18.64	2.73	15.91	5.13
153	1	71	1	21.9	2	3	2	3	0	6--7	0	1	0	1	7	Synergy	2.5	38	0	1	2.5	12	18	1	2.5	12	21	1	2.5	12	21	1	1	1.25	1.25	0	0	0	1	1	0	0	1	1	0	11.21	3.7	7.51	5.1
154	0	82	0	26.2	1	3	3	3	0	7--8	0	1	0	1	8	Synergy	2.25	20	0	2	2	15	8	0				0				0	0			0	0	0	0	0	0	0	1	0	0	5.62	2.24	3.38	4.46
155	1	82	1	19.8	2	3	3	3	0	6--7	0	1	0	1	7	Synergy	2.25	38	0	1	2.5	12	20	0				0				1	1	1.25	1.25	0	0	0	0	0	1	0	0	1	0	12.59	2.61	9.98	5.69
156	0	87	1	25	5	1	2	3	0	6--7	0	1	0	1	7	Resolute	2.75	34	1	1	2.5	12	20	1	2.75	12	18	1	2.75	12	18	0	0			1	0	0	1	1	0	0	1	1	0	8.43	2.82	5.61	4.32
157	0	72	1	21	1	2	3	3	0	12	0	1	0	2	12	Xience	2.5	28	0	1	2	12	16	1	3.5	8	12	0				0	0			0	0	0	0	0	1	0	1	1	0	8.66	1.67	6.99	4.35
158	0	81	0	36.3	5	2	3	3	0	6--7	0	1	0	1	7	Synergy	3	32	0	3	2.5	10	20	1	3.5	8	14	1	3.5	8	14	0	0			0	0	0	0	0	1	0	0	1	0	10.03	2.54	7.49	6.25
159	0	76	0	19.5	5	2	2	3	0	2	0	1	0	2	2	Synergy	2.5	24	1	5	2.5	10	18	0				0				0	0			0	0	0	0	0	1		1	1	0	10.97	1.83	9.14	4.62
160	0	76	0	20.3	1	3	2	3	0	11	0	1	0	1	11	Resolute	2.5	22	1	5	2.75	9	10	0				0				0	0			0	0	0	0	0	1	1	1	1	0	11.19	2.2	8.99	4.61
161	0	71	0	23.1	1	2	3	3	0	1--3	0	1	0	3	2	Synergy	3	24	0	1	2.5	12	20	0				0				0	0			0	0	0	0	0	0	0	0	1	0	12.9	2.52	10.38	6.88
162	0	77	0	22.6	4	3	3	3	0	7	0	1	0	2	7	Xience	2.25	28	0	1	2.5	12	18	0				0				0	2	1.5	1.25	0	0	0	1	1	1	0	1	1	0	8.61	2.73	5.88	4.96
163	0	48	0	28.5	1	3	3	3	0	2	0	1	0	1	2	Synergy	3	24	0	3	2.5	10	14	1	4	8	14	0				0	0			0	0	0	0	0	0	0	0	0	0	18.29	3.31	14.98	7.44
164	1	69	0	22.3	3	3	3	3	0	6--7	0	1	0	1	6	Synergy	2.5	32	0	1	2.5	12	20	1	3.5	8	20	0				0	0			0	0	0	0	0	0	0	0	1	0	10	2.68	7.32	5.02
165	1	76	0	18.8	1	3	3	3	0	7	0	1	0	1	7	Synergy	2.5	20	0	3	2.5	10	16	1	3	8	18	1	3	8	18	0	0			0	0	0	1	1	1	0	1	1	0	10.8	3.73	7.07	6.11
166	1	62	1	23	2	3	3	3	0	2	0	1	0	1	2	Synergy	3.5	16	0	1	3	10	18	0				0				0	0			0	0	0	0	0	1	0	1	1	0	21.41	2.89	18.52	7.36
167	0	62	0	26.4	3	3	0	3	0	6--7	0	1	0	3	7	Resolute	2.75	22	1	5	2	12	20	1	4.5	8	16	0				0	0			0	0	0	1	1	0	0	0	1	0	11.71	2	9.71	7.19
168	0	72	0	23.9	1	3	3	3	0	11	0	1	0	1	11	Resolute	3	15	0	3	3	10	18	1	3.25	12	24	1	3.25	12	24	0	0			0	0	0	0	0	1	1	0	1	0	22.95	4.91	18.04	7.7
169	0	69	0	23.1	1	3	2	3	0	2--3	0	1	0	1	2	Synergy	2.5	38	0	1	2.5	12	18	1	2.5	12	22	1	2.5	12	22	0	0			0	0	0	1	1	1	1	1	1	0	14.02	2.64	11.38	3.92
170	1	70	0	24.2	1	3	2	3	0	2	0	1	0	1	2	Ultimaster	3	24	1	1	3	12	18	0				0				1	1	1.5	1.5	0	0	1	1	1	1	0	1	1	0	16.17	2.71	13.46	7.49
171	1	70	0	24.1	3	3	3	3	0	6--7	0	1	0	2	7	Ultimaster	2.5	38	0	1	2.5	12	20	1	3	12	16	0				0	1	1.5	1.5	0	0	0	0	0	1	0	0	1	0	7.79	1.79	6	4.64
172	1	59	0	25.4	4	3	3	3	0	5--7	0	1	0	2	7	Ultimaster	2.5	24	1	5	2.5	8	28	1	4	6	14	0				0	0			0	0	0	1	2	0	0	0	1	0	12.83	2.1	10.73	4.61
173	0	88	0	23.3	5	1	0	3	1	6--7	0	1	0	1	6	Synergy	3	24	0	2	2	15	10	0				0				0	0			0	0	0	0	0	1	0	0	0	0	25.17	2.24	22.93	5.99
174	0	75	0	24.2	5	2	2	3	0	5--6	1	1	0	1	5	Xience	2.75	33	0	2	2	20	10	1	3.75	8	12	0				0	0			1	0	0	0	0	1	0	0	0	0	20.37	2.91	17.46	5.21
175	0	85	1	20.8	1	3	3	3	0	6	0	1	0	1	6	Synergy	3	16	0	1	2.5	12	10	1	4	8	12	0				0	0			0	0	0	0	0	1	0	1	1	0	11.48	2.5	8.98	5.7
176	0	70	0	19.4	1	3	0	3	0	5--7	0	1	0	2	6	Xience	3	15	1	5	2	12	20	0				0				0	0			0	0	0	0	0	1	1	1	1	0	10.82	1.8	9.02	4.6
177	0	86	0	22.3	1	2	2	3	1	1	1	1	0	1	1	Resolute	3	30	0	1	2.5	12	18	0				0				0	0			0	0	0	1	1	1	0	1	1	0	15.01	2.78	12.23	6.94
178	0	83	0	28.5	4	2	3	3	0	6	0	1	0	1	6	Xience	3	18	1	5	2.75	10	20	0				0				0	0			0	0	0	1	2	1	1	0	1	0	17.82	2.44	15.38	6.39
179	0	59	0	23.1	1	3	3	3	0	6--7	0	1	0	1	6	Synergy	2.5	28	0	4	2.5	10	12	1	3.5	8	16	1	3.5	8	16	1	1	1.5	1.5	0	0	0	1	1	1	0	0	1	0	11.63	2.32	9.31	5.3
180	0	49	0	19.8	2	1	2	3	1	1--3	0	1	0	2	1	Xience	3	48	1	5	3	8	28	0				0				0	0			0	1	0	0	0	1	1	1	1	0	21.21	3.56	17.65	5.25
181	0	82	0	20.2	1	2	2	3	0	11	0	1	0	1	11	Resolute	2.25	15	0	1	2	12	18	0				0				0	0			0	0	0	0	0	1	0	1	1	0	12.14	1.29	11.11	3.03
182	0	52	0	29.1	1	3	2	3	0	1--2	0	1	0	1	1	Synergy	3	38	1	5	3	8	24	0				0				1	2	1.5	1.25	0	0	1	1	1	1	1	1	1	0	16.59	1.87	14.72	8.44
183	1	86	0	20.4	1	3	3	3	0	6--7	0	1	0	2	6	Ultimaster	2.75	18	0	2	2.5	15	14	0				0				1	1	1.5	1.5	0	0	0	0	0	1	0	1	1	0	11.85	2.5	9.35	4.32
184	1	75	1	26	1	3	3	3	0	5--7	0	1	0	2	5	Synergy	3	28	1	5	3	9	14	1	3.75	8	14	1	3.75	8	14	1	2	1.25	1.5	0	0	0	0	0	1	1	1	1	0	10.24	2.06	8.18	5.48
185	0	50	1	27.9	5	2	2	3	0	1--2	0	1	0	1	1	Synergy	3	38	0	1	2.75	12	20	0				0				1	1	1.5	1.5	0	0	1	0	0	0	1	1	1	0	15.58	2.69	12.89	6.9
186	1	75	0	23.2	1	3	3	3	0	5--6	0	1	0	1	5	Xience	3.5	18	0	3	3.5	9	10	1	4.5	12	14	1	4.5	12	14	1	2	1.5	2	0	0	0	1	1	0	1	1	1	0	22.1	4.41	17.69	9.99
187	0	81	1	20.1	3	3	3	3	0	11	0	1	0	1	11	Synergy	2.5	20	1	1	2.5	12	20	0				0				0	0			0	0	0	0	0	1	0	0	1	0	12.96	2.72	10.24	4.58
188	0	81	1	20.1	4	3	3	3	0	1--3	0	1	0	1	1	Xience	3	48	1	5	3	12	18	0				0				1	1	1.25	1.25	0	0	1	0	0	1	0	1	1	0	17.3	1.8	15.51	6.68
189	0	78	1	24.4	1	3	3	3	0	2--3	0	1	0	1	3	Resolute	2.75	26	1	1	2.5	12	16	1	4	8	14	0				0	0			0	0	0	1	1	0	1	1	1	0	16.47	2.45	14.02	5.48
190	0	84	1	19.6	2	3	3	3	0	1--2	0	1	0	1	2	Synergy	4	38	0	3	2.5	13	16	1	5	8	11	0				1	1	1.5	1.5	0	0	1	0	0	0	0	0	1	0	17.27	3.39	13.88	10.61
191	0	79	0	23.5	3	3	3	3	0	6	0	1	0	1	6	Xience	2.5	28	0	3	2.5	10	14	0				0				0	0			0	0	0	0	0	0	0	0	0	0	9.15	1.45	7.7	4.86
192	0	69	0	26.3	5	1	0	3	1	6--7	0	1	0	2	6	Xience	2.75	15	0	2	2.5	10	14	1	3.5	12	14	1	3.5	12	14	0	0			0	0	0	0	0	0	0	0	0	0	23.73	2.26	21.47	4.78
193	0	86	0	22.2	3	3	0	3	0	5--7	0	1	0	1	7	Xience	2.5	38	1	5	2.5	12	20	0				0				0	0			0	0	0	0	0	1	0	0	1	0	11.97	1.5	10.47	4.06
194	0	68	0	26.7	5	1	2	3	0	5--7	0	1	0	2	6	Ultimaster	3	28	1	5	2.25	10	18	1	4.5	12	18	0				0	0			1	0	0	0	0	1		0	1	0	13.51	2.48	11.03	5.52
195	0	68	0	28	3	2	3	3	0	5--13	0	1	0	2	13	Xience	2.25	23	1	5	2.5	8	26	0				0				0	0			1	0	0	0	0	1	0	0	1	0	16.12	2.25	13.87	4.65
196	1	71	0	16.8	2	3	3	3	0	5--7	0	1	0	2	7	Synergy	3.5	32	1	5	2.75	15	24	1	4	6	16	0				1	1	1.5	1.5	0	0	0	0	0	0	0	1	1	0	14.77	3.07	11.7	9.31
197	0	77	0	16.6	1	3	3	3	0	6--7	0	0	1	1	7	Bare metal stent	2.5	26	0	3	2.5	10	12	0				0				1	1	1.5	1.5	0	0	0	0	0	1	0	0	1	0	8.44	1.37	7.07	4.79
198	0	75	0	17.8	1	3	0	3	0	6--7	0	1	0	1	7	Ultimaster	2.25	38	0	2	2	15	12	1	3	15	16	1	3	15	16	0	0			0	0	0	0	0	1	0	0	0	0	8.99	2.01	6.98	5.88
199	1	86	1	20.5	4	2	2	3	0	1--2	0	1	0	2	2	Xience	3.25	23	0	3	3	10	20	1	3.5	12	20	1	3.5	12	20	0	0			1	0	0	0	0	0	0	0	0	0	17.79	4.85	12.94	6.57
200	1	86	1	20.5	1	2	3	3	0	5--6	1	1	0	1	5	Resolute	3	15	0	3	3	10	21	1	3.5	12	20	1	3.5	12	20	0	0			1	0	0	1	1	1	1	0	1	0	18.09	5.04	13.05	8.22
201	1	74	1	26.4	1	3	2	3	0	1--2	1	1	0	1	1	Synergy	3.5	38	0	3	3.5	9	14	1	4	8	18	1	4	8	18	1	2	1.5	2	0	0	0	0	0	1	1	1	0	0	10.09	2	8.09	10.19
202	0	84	0	23	2	3	3	3	0	1--2	0	1	0	1	2	Synergy	3	32	1	5	2.5	12	20	0				0				0	0			0	0	0	0	0	0	0	1	0	0	21.36	1.7	19.66	8.47
203	1	77	0	29	4	3	3	3	0	5--7	0	1	0	2	6	Synergy	2.5	24	1	1	3	12	20	1	3.5	8	20	0				1	1	1.5	1.5	0	0	0	0	0	1	0	1	1	0	10.87	3.62	7.25	5.69
204	0	87	1	32.5	1	3	3	3	0	1	1	0	1	1	1	Bare metal stent	4	15	0	1	3	12	18	0				0				1	2	1.5	2	0	0	1	0	0	0	0	0	0	0	11.8	2.49	9.31	12.35
[truncated: 28 more columns]
