# Supplementary material for: Comparison of clinical outcomes of intravascular ultrasound-calcified nodule between percutaneous coronary intervention with versus without rotational atherectomy in a propensity-score matched analysis
Source: PLoS One. 2020 Nov 5;15(11):e0241836. doi: 10.1371/journal.pone.0241836 (PMC7643997; doi:10.1371/journal.pone.0241836)
Supplement: S2 Dataset — (XLSX) [file pone.0241836.s006.xlsx]

## Sheet: Sheet2
Serial_number	Serial_number_before_propensity_score_matching	propensity_score_matching_analysis_1	Age	Sex_＿female_1	Boby_mass_index	IVUS-calcified_nodule_type_type1=1_type2=2_type3=3_type4=4_type5=5	PCI_type_STEMI__1_NSTEMI_2_NonACS_3	initial_ TIMI grade	final_TIMI_grade	Thrombus_on_CAG	PCI_site	Ostium	DES_-deploy	BMS_-deploy	total_number_of_stent	Coronary_number_of_lesion_with_calcified_nodule_number	stent_type__at_calcified_nodule	stent_diameter__at_calcified_nodule	stent_length_at_calcified_nodule	Multiple_Predilation_balloon_usage_1	Pre_dilatation_balloon_type_Noncom1_Semicom2_socring3_cutting4_multiple_balloon_usage_5	Pre_dilatation_diameter	Pre_dilatation_balloon_length	Predilatation_max_puressure	Post_dilatation_balloon_usage_1	Post_dilatation_balloon_diameter_1	Post_dilatation_balloon_length_1	Postdilatation_balloon_max_puressure_atm	Post_dilatation_balloon_at_calcified_nodule_usage_1	Post_dilatation_balloon_diameter_at_calcified_nodule_1	Post_dilatation_balloon_length_at_calcified_nodule_1	Postdilatation_balloon_at_calcified_nodule_max_puressure_atm	Rotational_athelectomy_use_to_Calcified_nodule_1	Total_number_of_rotational_atherectomy	Rotational_atherectomy_initial burr size	Rotational_atherectomy_inal_burr_size	IABP_support_1	VA-ECMO_support_1	Temporary_pacemaker_support_1	Dissecstion_near_calcified_nodule_before_stent_deployment_on_IVUS_1	Detail_of_Dissection_None_0_sides_of_calcified_nodule_1_superficial_calcification_at_the_other_side_of_calcified_nodule_2_sides_of_calcified_nodule_and_superficial_calcification_at_the_other_site_of_calcified_nodule_3_plaque_at_the_other_site_of_calcified_nodule_4	proximal stent edge malapposition_1	disatal stent edge malapposition_1	in-stent malapposition_at_Calcified_Nodule_1	in-stent_malapposition_at_lesion_without_Calcified_Nodule_1	stent_edge_dissection_1	lesion_external_elasic_membrane (mm2)_before_stent_deployment_on_IVUS	lesion_lumen_(mm2)_before_stent_deployment_on_IVUS	lesion_plaque_ (mm2)_before_stent_deployment_on_IVUS
1	2	1	79	0	30.9	3	2	2	3	0	1--2	0	1	0	1	1	Promus	2.75	20	0	1	2.5	15	20	0				0				1	1	1.25	1.25	0	0	1	0	0	0	0	1	1	0	13.53	3.48	10.05
2	4	1	80	0	23.7	4	2	3	3	0	5--7	0	1	0	2	6	Ultimaster	3.5	28	1	1	3	15	14	1	4.5	8	10	0				1	1	1.25	1.25	1	0	0	0	0	1		1	1		16.71	3.78	12.93
3	5	1	71	0	25	1	3	3	3	0	5--6	0	1	0	1	6	Resolute	3	12	0	1	2.5	12	12	1	4	8	20	0				1	1	1.25	1.25	0	0	0	1	1	1	0	1	0	0	12.6	3.65	8.95
4	6	1	77	0	23	3	2	3	3	0	5--6	0	1	0	1	6	Ultimaster	2.5	33	0	1	2.5	15	20	1	3.75	8	14	0				0	1	1.25	1.25	0	0	0	0	0	1	0	1	0	0	13.84	2.96	10.88
5	7	1	79	0	22.3	3	2	3	3	0	5--7	0	0	0	2	7	Xience	2.75	33	0	1	2.5	12	20	1	4.5	8	16	0				1	1	1.25	1.25	0	0	0	0	0	0	0	1	0	0	8.84	1.97	6.87
6	8	1	82	1	22.9	4	3	3	3	0	7	0	1	0	1	7	Ultimaster	2.5	38	1	5	2.5	12	24	1	3	8	20	0				1	1	1.25	1.25	0	0	0	1	1	0		0	0		7.46	2.38	5.08
7	11	1	80	0	19.9	3	3	3	3	0	5--7	0	1	0	2	7	Xience	2.5	38	0	1	2.5	15	18	1	3.75	15	16	1	2.75	28	16	1	1	1.25	1.25	0	0	0	1	1	0	0	0	1	0	8.87	2.85	6.02
8	12	1	82	0	21.3	1	2	2	3	0	6	0	0	1	1	6	Bare metal stent	3	22	0	3	2.5	13	8	0				0				0	0			0	0	0	0	0	0	0	1	0	0	15.51	4.88	10.63
9	13	1	79	0	21.5	2	2	2	3	0	6	0	0	1	2	6	Bare metal stent	4	15	1	1	2.75	12	24	0				0				1	1	1.25	1.25	0	0	0	1	3	1	1	1	1	0	22.36	5.11	17.25
10	15	1	78	0	25.1	1	3	3	3	0	6--7	0	1	0	1	6	Xience	2.5	38	0	1	2.5	12	16	1	2.75	12	20	1	2.75	12	20	0	0			0	0	0	0	0	0	0	0	0	0	10.01	1.98	8.03
11	17	1	73	0	24.2	2	3	3	3	0	6--7	0	1	0	1	6	Ultimster	3	24	0	1	2.5	12	18	1	3.5	12	20	1	3.5	12	20	0	0			0	0	0	1	3	0	1	1	1	0	18.07	2.84	15.23
12	18	1	69	0	19.4	4	3	2	3	0	11	0	1	0	1	11	Synergy	2.5	16	0	2	2	15	14	1	2.5	18	18	1	2.5	18	18	0	0			0	0	0	0	0	0	0	0	0	0	20.86	3.45	17.41
13	19	1	81	0	25.1	2	2	3	3	0	6--7	0	1	0	2	7	Synergy	2.5	38	0	1	2.25	12	20	1	3	12	20	0				1	1	1.25	1.25	0	0	0	0	0	0		0	0		16.3	1.7	14.6
14	20	1	73	0	24.2	3	3	3	3	0	1--3	0	1	0	2	2	Synergy	4	38	0	1	3	12	24	1	5	8	12	1	4	12	18	0	0			0	0	0	1	2	0	0	0	1	0	22.61	2.63	19.98
15	21	1	71	0	24.3	1	3	2	3	0	6--7	0	1	0	2	7	Resolute	2.5	30	0	1	2.5	12	20	1	3.5	8	12	0				0	0			0	0	0	0	0	1	0	1	0	0	7.62	2.1	5.52
16	22	1	69	0	58.5	1	2	2	3	0	1	1	1	0	1	1	Xience	3	15	0	2	2	15	16	1	3.5	12	20	1	3.5	12	20	0	0			0	0	1	1	1	1	0	1	0	0	14.74	1.64	13.1
17	24	1	76	0	21.3	3	2	2	3	0	6--7	0	1	0	2	7	Synergy	2.5	38	1	5	2.5	12	18	1	3.5	8	20	1	3.5	8	20	1	1	1.5	1.5	0	0	0	1	2	1		1	1		12.7	2.9	9.8
18	26	1	59	1	23.3	4	3	3	3	1	6--7	0	1	0	1	6	Synergy	2.5	38	0	3	2.5	10	10	1	2.75	12	18	0				1	1	1.25	1.25	0	0	0	1	2	0	0	1	1	0	19.94	3.13	16.81
19	27	1	70	0	22	3	2	3	3	0	6	0	1	0	1	6	Synergy	2.25	20	0	3	2.5	10	14	0				0				1	1	1.25	1.25	0	0	0	0	0	1	1	1	1	0	13.24	2.66	10.58
20	28	1	59	0	22.2	1	3	1	3	0	2--3	0	1	0	2	2	Xience	3	33	0	2	2	15	14	1	3.5	12	14	1	3.5	12	14	0	0			0	0	0	0	0	1	0	1	1	0	9.8	1.83	7.98
21	29	1	81	0	22.2	2	3	3	3	0	11	0	1	0	1	11	Xience	2.5	18	0	3	2.5	10	12	0				0				1	1	1.25	1.25	0	0	0	0	0	0	0	0	0	0	11.41	2.39	9.02
22	31	1	59	0	23	1	3	3	3	0	6	0	1	0	1	6	Resolute	3	26	0	3	2.5	10	20	1	4	6	20	1	4	6	20	0	0			0	0	0	1	1	0	0	1	0	0	12.6	3.89	8.71
23	33	1	69	1	25.6	1	2	3	3	0	6--7	0	1	0	2	6	Synergy	3	32	0	3	2.5	10	16	1	3	8	20	1	3	8	20	0	0			0	0	0	1	1	1	1	1	0	0	16.61	2.11	14.5
24	34	1	49	0	24.9	1	3	3	3	0	6	0	1	0	1	6	Resolute	3	26	0	2	2.5	20	10	1	4.5	6	12	0				0	0			0	0	0	0	0	0		0	0		13.05	1.94	11.11
25	35	1	65	0	22.4	1	3	3	3	0	11	0	1	0	1	11	Synergy	3	16	0	3	3	13	10	1	4	6	14	0				1	2	1.5	2	0	0	0	1	2	0	0	1	0	0	17.8	5.34	11.64
26	36	1	65	0	26.8	1	3	3	3	0	5--6	0	1	0	2	6	Resolute	3	26	0	2	2	15	16	1	4.5	6	16	1	3.5	12	18	0	0			0	0	0	1	4	1	0	0	0	0	13.39	2.43	10.96
27	39	1	75	0	24.1	1	3	0	3	0	6--7	0	1	0	2	6	Resolute	3	26	1	2	2.5	15	6	1	3.5	8	16	0				0	0			0	0	0	0	0	1	0	1	0	0	10.52	2.06	8.46
28	40	1	74	0	19.2	1	3	3	3	0	6--7	0	1	0	2	6	Synergy	2.5	38	0	3	2.5	10	14	1	3.5	6	16	1	3.5	6	16	1	1	1.25	1.25	0	0	0	0	0	0	0	1	1	0	12.07	2.37	9.7
29	41	1	81	1	27.8	1	3	3	3	0	1--3	0	1	0	2	1	Synergy	3	38	0	1	2.5	15	18	1	4	8	18	0				0	0			0	0	0	0	0	0		0	0		11.93	2.07	9.23
30	42	1	52	0	19.1	3	2	3	3	0	7	0	1	0	1	7	Synergy	3.5	38	0	3	2.5	10	16	0				0				1	1	1.25	1.25	0	0	0	1	1	0	0	0	1	0	17.68	4.89	12.79
31	43	1	71	1	27.6	1	3	1	3	0	1--3	1	1	0	2	1	Synergy	2.5	32	0	1	2.5	12	20	1	3.75	8	20	1	2.5	12	20	1	1	1.25	1.25	0	0	0	1	1	0	0	1	1	0	14.4	2.29	12.11
32	48	1	66	0	25.9	1	2	1	3	0	1--2	0	1	0	2	2	Xience	2.75	38	1	5	2.5	12	18	1	3.5	8	16	0				0	0			0	0	0	0	0	1	1	1	0	0	22.78	6.95	15.83
33	49	1	47	0	22.2	5	1	1	3	0	7	0	1	0	1	7	Synergy	2.25	38	0	3	2	10	16	0				0				0	0			0	0	0	1	1	1	0	1	1	0	7.6	1.68	5.92
34	50	1	47	0	22.2	1	1	3	3	0	6--7	0	1	0	1	6	Xience	3	33	0	3	2.5	13	14	1	3.25	12	20	1	3.25	12	20	1	1	1.5	1.5	0	0	0	0	0	1	0	1	1	0	16.71	2.26	14.45
35	51	1	74	0	30.3	4	2	3	3	0	5--6	0	1	0	1	6	Resolute	3	30	0	3	2.5	10	16	0				0				1	1	1.25	1.25	1	0	0	0	0	1	0	1	1	0	21.39	2.72	18.67
36	52	1	47	0	22.2	4	3	3	3	0	1--2	0	1	0	2	1	Synergy	3.5	24	0	1	2.5	12	20	1	4.5	6	12	0				0	0			0	0	0	0	0	0		0	1		17.25	4.4	12.85
37	55	1	69	1	23.5	5	1	2	3	0	6	0	1	0	1	6	Resolute	3	15	0	3	2.5	10	14	1	4	8	20	1	4	8	20	0	0			0	0	0	0	0	0	0	1	0	0	19.44	2.34	17.1
38	56	1	78	0	25.4	5	1	3	3	0	6	0	1	0	2	6	Resolute	2.5	18	0	3	2.5	9	16	1	4	8	20	1	3.5	8	12	0	0			1	0	0	0	0	0	0	1	1	0	15.08	2.43	12.65
39	58	1	76	1	26.5	3	2	2	3	0	1--3	0	1	0	3	2	Synergy	3	28	1	5	2.5	10	14	0				0				0	1	1.25	1.25	0	0	1	0	0	0	0	0	0	0	13.39	3.52	9.87
40	60	1	80	0	22.7	5	2	3	3	0	6--8	0	1	0	2	7	Synergy	2.5	38	1	5	2.75	9	14	1	2.75	38	14	0				0	0			0	0	0	1	1	0	1	1	1	0	11.61	2.96	8.65
41	63	1	67	0	29	3	3	3	3	0	5--11	0	1	0	1	5	Resolute	3	15	0	2	2.5	15	14	1	4.5	8	18	1	4.5	8	18	0	0			0	0	0	1	2	1	0	1	0	0	15.7	3.47	12.23
42	69	1	78	0	21.6	1	3	2	3	0	7	0	1	0	1	7	Resolute	2.5	18	0	1	2.5	12	16	1	3.5	8	16	0				1	1	1.5	1.5	0	0	0	0	0	0	1	0	1	0	15.03	2.71	12.32
43	71	1	70	0	22.1	3	3	2	3	0	3	0	1	0	1	3	Xience	3	18	0	2	2	15	16	0				0				0	0			0	0	0	0	0	1	0	1	1	0	12.63	2.33	10.3
44	72	1	70	0	20.8	4	3	3	3	1	5	0	1	0	2	5	Resolute	3	18	1	1	3	12	26	1	4	6	12	1	3	12	26	1	3	1.25	2	1	0	0	0	0	0	0	1	1	0	24.95	3.98	20.97
45	73	1	78	1	26.2	1	2	2	3	0	6--7	0	1	0	2	7	Synergy	2.5	38	0	1	2.5	12	22	1	2.5	12	20	1	2.5	12	20	1	1	1.5	1.5	0	0	0	0	0	0	0	1	1	0	12.4	3.06	9.34
46	76	1	84	1	22	5	1	0	3	1	1--2	0	1	0	2	1	Xience	2.75	15	1	5	2.5	10	10	0				0				0	0			0	0	1	0	0	0	0	0	1	0	10.97	2.17	8.8
47	78	1	75	1	24.4	1	3	0	3	0	1--3	0	1	0	3	2	Xience	3	38	1	1	2.5	12	12	1	3.5	12	16	0				0	0			0	0	0	0	0	0		0	0		14.08	3.62	10.46
48	80	1	67	0	23.1	1	3	3	3	0	5--7	0	1	0	2	6	Resolute	3	26	0	3	2.5	10	16	1	4.5	8	18	1	3	26	18	1	1	1.5	1.5	0	0	0	1	1	1	0	0	1	0	14.13	2.2	11.93
49	81	1	70	0	19	1	3	3	3	0	5	1	1	0	1	5	Resolute	3	12	0	3	2.75	9	16	0				0				1	2	1.5	2	0	0	0	0	0	1	0	1	1	0	18.62	4.91	13.71
50	82	1	69	0	22.6	1	2	2	3	0	2	0	0	1	1	2	Bare metal stent	2.5	26	1	5	2.5	10	14	1	2.5	15	20	1	2.5	15	20	0	0			0	0	0	0	0	1	1	0	1	0	15.01	2.07	12.94
51	84	1	59	0	23.3	1	3	3	3	0	1--3	0	1	0	2	3	Synergy	2.5	28	1	5	2.75	8	16	1	3	28	20	1	3	28	20	0	1	1.5	1.5	0	0	1	0	0	0	0	0	1	0	18	2.22	15.78
52	85	1	76	1	17.6	1	2	3	3	0	5--6	0	1	0	1	6	Resolute	3.5	22	1	5	3.5	12	16	1	4.5	12	26	0				0	0			0	0	0	0	0	1	0	1	1	0	15.42	1.15	14.27
53	89	1	78	0	23.3	5	2	2	3	0	2--3	0	1	0	1	2	Synergy	3	20	0	3	3	10	18	0				0				1	1	1.25	1.25	0	0	1	0	0	0	1	1	1	0	19.63	3.3	16.33
54	91	1	70	1	31.1	1	3	3	3	0	5--7	0	1	0	2	6	Ultimaster	2.5	28	0	1	2.5	12	18	1	4	6	18	0				1	1	1.25	1.25	0	0	0	0	0	1	0	1	1	0	13.12	3.35	9.77
55	95	1	73	0	24	3	3	3	3	0	6	0	1	0	1	6	Synergy	2.5	24	0	3	2.5	10	12	1	3.25	8	14	0				0	0			0	0	0	1	1	1	0	0	1	0	13.33	3.39	9.94
56	96	1	80	0	26.3	4	3	3	3	0	6--7	0	1	0	1	6	Ultimaster	2.5	15	0	1	2.75	12	14	1	3.5	8	18	1	3.5	8	18	0	0			0	0	0	0	0	0	0	1	1	0	17.03	3.28	13.75
57	102	1	87	1	20.2	2	3	3	3	0	5--6	0	1	0	1	6	Ultimaster	2.5	15	0	3	2.5	10	16	1	3	8	20	1	3	8	20	1	1	1.5	1.5	0	0	0	1	2	1	1	1	1	0	29.64	4.19	25.45
58	103	1	72	0	26.1	3	3	3	3	0	6--7	0	1	0	1	6	Synergy	2.5	38	0	1	2.5	12	22	1	2.75	6	20	0				1	1	1.5	1.5	0	0	0	0	0	0	1	0	0	0	9.99	2.08	7.91
59	110	1	77	0	27.8	4	3	3	3	0	6--7	0	1	0	1	6	Synergy	2.5	28	0	3	2.5	10	20	0				0				0	0			0	0	0	1	1	0	0	1	1	0	10.71	3.36	7.35
60	113	1	76	0	21	1	3	2	3	0	6--7	0	1	0	2	6	Resolute	3	38	1	5	2.75	12	20	1	3	12	24	1	3	12	24	1	1	1.25	1.25	0	0	0	0	0	0	0	1	0	0	11.89	1.54	10.35
61	114	1	74	0	26.2	1	3	3	3	0	1--3	0	1	0	2	3	Xience	3	38	0	1	2.75	12	22	1	3.5	12	24	1	3.5	12	24	0	1	1.5	1.5	0	0	0	0	0	0	0	0	1	0	12.72	1.43	11.29
62	120	1	89	0	17.6	3	3	3	3	0	1	1	1	0	1	1	Synergy	2.5	20	0	3	2.5	10	20	1	3.5	8	20	1	3.5	8	20	1	1	1.5	1.5	0	0	1	0	0	0	0	0	0	0	12.78	1.52	11.26
63	132	1	90	1	18.1	1	3	3	3	0	7	0	1	0	1	7	Synergy	2.5	28	0	1	2.5	12	16	1	3.25	12	18	1	3.25	12	18	0	0			0	0	0	0	0	1	0	1	1	0	10.43	2.79	7.64
64	137	1	71	1	23	2	3	2	3	0	6--7	0	1	0	1	7	Synergy	2.5	38	0	1	2.5	15	20	0				0				1	1	1.5	1.5	0	0	0	0	0	1	0	0	0	0	10.04	1.89	8.15
65	140	1	78	0	24.7	4	3	3	3	0	6--7	0	1	0	1	6	Resolute	3	22	0	3	2.5	10	18	1	4	8	12	1	4	8	12	0	0			0	0	0	1	2	1	1	1	1	0	17.59	4.62	12.97
66	142	1	81	1	27.4	4	3	3	3	0	6--7	0	1	0	1	6	Synergy	3.5	20	0	3	3	10	16	1	3.5	12	20	1	3.5	12	20	1	2	1.5	2	0	0	0	0	0	1	0	1	1	0	9.48	4.61	4.87
67	149	1	50	0	23	1	3	3	3	0	6	0	1	0	1	6	Synergy	3	16	0	3	2.75	9	14	0				0				1	1	1.5	1.5	0	0	0	0	0	1	0	1	1	0	15.45	3.96	11.49
68	150	1	74	0	24.2	1	3	3	3	0	6--7	0	1	0	1	6	Resolute	3	38	0	1	2.5	12	20	1	4.5	8	14	0				1	1	1.5	1.5	0	0	0	0	0	1	0	1	1	0	7.23	2.79	4.44
69	153	1	71	1	21.9	2	3	2	3	0	6--7	0	1	0	1	7	Synergy	2.5	38	0	1	2.5	12	18	1	2.5	12	21	1	2.5	12	21	1	1	1.25	1.25	0	0	0	1	1	0	0	1	1	0	11.21	3.7	7.51
70	155	1	82	1	19.8	2	3	3	3	0	6--7	0	1	0	1	7	Synergy	2.25	38	0	1	2.5	12	20	0				0				1	1	1.25	1.25	0	0	0	0	0	1	0	0	1	0	12.59	2.61	9.98
71	164	1	69	0	22.3	3	3	3	3	0	6--7	0	1	0	1	6	Synergy	2.5	32	0	1	2.5	12	20	1	3.5	8	20	0				0	0			0	0	0	0	0	0	0	0	1	0	10	2.68	7.32
72	165	1	76	0	18.8	1	3	3	3	0	7	0	1	0	1	7	Synergy	2.5	20	0	3	2.5	10	16	1	3	8	18	1	3	8	18	0	0			0	0	0	1	1	1	0	1	1	0	10.8	3.73	7.07
73	166	1	62	1	23	2	3	3	3	0	2	0	1	0	1	2	Synergy	3.5	16	0	1	3	10	18	0				0				0	0			0	0	0	0	0	1	0	1	1	0	21.41	2.89	18.52
74	170	1	70	0	24.2	1	3	2	3	0	2	0	1	0	1	2	Ultimaster	3	24	1	1	3	12	18	0				0				1	1	1.5	1.5	0	0	1	1	1	1	0	1	1	0	16.17	2.71	13.46
75	171	1	70	0	24.1	3	3	3	3	0	6--7	0	1	0	2	7	Ultimaster	2.5	38	0	1	2.5	12	20	1	3	12	16	0				0	1	1.5	1.5	0	0	0	0	0	1	0	0	1	0	7.79	1.79	6
76	172	1	59	0	25.4	4	3	3	3	0	5--7	0	1	0	2	7	Ultimaster	2.5	24	1	5	2.5	8	28	1	4	6	14	0				0	0			0	0	0	1	2	0	0	0	1	0	12.83	2.1	10.73
77	183	1	86	0	20.4	1	3	3	3	0	6--7	0	1	0	2	6	Ultimaster	2.75	18	0	2	2.5	15	14	0				0				1	1	1.5	1.5	0	0	0	0	0	1	0	1	1	0	11.85	2.5	9.35
78	184	1	75	1	26	1	3	3	3	0	5--7	0	1	0	2	5	Synergy	3	28	1	5	3	9	14	1	3.75	8	14	1	3.75	8	14	1	2	1.25	1.5	0	0	0	0	0	1	1	1	1	0	10.24	2.06	8.18
79	186	1	75	0	23.2	1	3	3	3	0	5--6	0	1	0	1	5	Xience	3.5	18	0	3	3.5	9	10	1	4.5	12	14	1	4.5	12	14	1	2	1.5	2	0	0	0	1	1	0	1	1	1	0	22.1	4.41	17.69
80	196	1	71	0	16.8	2	3	3	3	0	5--7	0	1	0	2	7	Synergy	3.5	32	1	5	2.75	15	24	1	4	6	16	0				1	1	1.5	1.5	0	0	0	0	0	0	0	1	1	0	14.77	3.07	11.7
81	199	1	86	1	20.5	4	2	2	3	0	1--2	0	1	0	2	2	Xience	3.25	23	0	3	3	10	20	1	3.5	12	20	1	3.5	12	20	0	0			1	0	0	0	0	0	0	0	0	0	17.79	4.85	12.94
82	200	1	86	1	20.5	1	2	3	3	0	5--6	1	1	0	1	5	Resolute	3	15	0	3	3	10	21	1	3.5	12	20	1	3.5	12	20	0	0			1	0	0	1	1	1	1	0	1	0	18.09	5.04	13.05
83	201	1	74	1	26.4	1	3	2	3	0	1--2	1	1	0	1	1	Synergy	3.5	38	0	3	3.5	9	14	1	4	8	18	1	4	8	18	1	2	1.5	2	0	0	0	0	0	1	1	1	0	0	10.09	2	8.09
84	203	1	77	0	29	4	3	3	3	0	5--7	0	1	0	2	6	Synergy	2.5	24	1	1	3	12	20	1	3.5	8	20	0				1	1	1.5	1.5	0	0	0	0	0	1	0	1	1	0	10.87	3.62	7.25
[truncated: 29 more columns]
